# Supplementary material for: OSMAC Method to Assess Impact of Culture Parameters on Metabolomic Diversity and Biological Activity of Marine-Derived Actinobacteria
Source: Mar Drugs. 2023 Dec 28;22(1):23. doi: 10.3390/md22010023 (PMC10817652; doi:10.3390/md22010023)
Supplement: Supplementary file 1 [file marinedrugs-22-00023-s001.zip]

Archive with 1 entries (1 files):
- marinedrugs-2642408-supplementary.pdf
